# Supplementary material for: Transcriptome analysis of Sacha Inchi (Plukenetia volubilis L.) seeds at two developmental stages
Source: BMC Genomics. 2012 Dec 20;13:716. doi: 10.1186/1471-2164-13-716 (PMC3574040; doi:10.1186/1471-2164-13-716)
Supplement: Additional file 4 — Enzymes/proteins related to lipid accumulation in Sacha Inchi seeds. [file 1471-2164-13-716-S4.xls]

## Sheet: Table S4
Enzymes/Proteins related to lipid accumulation in Sacha inchi seeds
GeneID	Enzymes/Proteins	Abbreviations	geneLength	S1 Initial stage(RPKM)	S2 Fast stage(RPKM)
Initiation
Unigene916_All	Pyruvate Dehydrogenase alpha subunit, E1a component of Pyruvate Dehydrogenase Complex	α-PDHC	742	51.7954	35.8504
Unigene20138_All	Pyruvate Dehydrogenase alpha subunit, E1a component of Pyruvate Dehydrogenase Complex	α-PDHC	364	87.8038	230.699
Unigene23244_All	Pyruvate Dehydrogenase alpha subunit, E1a component of Pyruvate Dehydrogenase Complex	α-PDHC	249	51.9807	20.3227
Unigene24680_All	Pyruvate Dehydrogenase alpha subunit, E1a component of Pyruvate Dehydrogenase Complex	α-PDHC	245	3.7073	18.9798
Unigene25244_All	Pyruvate Dehydrogenase alpha subunit, E1a component of Pyruvate Dehydrogenase Complex	α-PDHC	697	52.2074	28.9426
Unigene28552_All	Pyruvate Dehydrogenase alpha subunit, E1a component of Pyruvate Dehydrogenase Complex	α-PDHC	572	40.9884	23.0733
Unigene4178_All	Pyruvate Dehydrogenase alpha subunit, E1a component of Pyruvate Dehydrogenase Complex	α-PDHC	269	82.5146	82.6189
Unigene13121_All	Pyruvate Dehydrogenase beta subunit, E1b component of Pyruvate Dehydrogenase Complex	β-PDHC	432	58.6081	45.5887
Unigene11030_All	Pyruvate Dehydrogenase beta subunit, E1b component of Pyruvate Dehydrogenase Complex	β-PDHC	307	113.722	82.6388
Unigene27594_All	Pyruvate Dehydrogenase beta subunit, E1b component of Pyruvate Dehydrogenase Complex	β-PDHC	1836	27.9204	104.847
Unigene50281_All	Pyruvate Dehydrogenase beta subunit, E1b component of Pyruvate Dehydrogenase Complex	β-PDHC	284	45.3747	38.5257
Unigene65949_All	Pyruvate Dehydrogenase beta subunit, E1b component of Pyruvate Dehydrogenase Complex	β-PDHC	259	12.0551	5.2805
Unigene6655_All	Pyruvate Dehydrogenase beta subunit, E1b component of Pyruvate Dehydrogenase Complex	β-PDHC	336	90.0522	79.5767
Unigene11344_All	Dihydrolipoamide Acetyltransferase, E2 component of Pyruvate Dehydrogenase Complex	DHLAT	441	103.625	120.019
Unigene13086_All	Dihydrolipoamide Acetyltransferase, E2 component of Pyruvate Dehydrogenase Complex	DHLAT	421	24.0018	45.318
Unigene18204_All	Dihydrolipoamide Acetyltransferase, E2 component of Pyruvate Dehydrogenase Complex	DHLAT	2032	19.2767	31.3647
Unigene27074_All	Dihydrolipoamide Acetyltransferase, E2 component of Pyruvate Dehydrogenase Complex	DHLAT	2925	7.6662	72.638
Unigene27636_All	Dihydrolipoamide Acetyltransferase, E2 component of Pyruvate Dehydrogenase Complex	DHLAT	2019	20.0475	61.7107
Unigene3179_All	Dihydrolipoamide Acetyltransferase, E2 component of Pyruvate Dehydrogenase Complex	DHLAT	310	8.7899	15.2207
Unigene33890_All	Dihydrolipoamide Acetyltransferase, E2 component of Pyruvate Dehydrogenase Complex	DHLAT	251	35.2823	38.142
Unigene33908_All	Dihydrolipoamide Acetyltransferase, E2 component of Pyruvate Dehydrogenase Complex	DHLAT	262	18.4172	47.7637
Unigene34403_All	Dihydrolipoamide Acetyltransferase, E2 component of Pyruvate Dehydrogenase Complex	DHLAT	278	13.4774	34.6835
Unigene685_All	Dihydrolipoamide Acetyltransferase, E2 component of Pyruvate Dehydrogenase Complex	DHLAT	1913	26.1734	101.413
Unigene8926_All	Dihydrolipoamide Acetyltransferase, E2 component of Pyruvate Dehydrogenase Complex	DHLAT	441	16.6057	42.6425
Unigene1465_All	Dihydrolipoamide Dehydrogenase, E3 component of Pyruvate Dehydrogenase Complex	LPD	675	140.029	105.867
Unigene1772_All	Dihydrolipoamide Dehydrogenase, E3 component of Pyruvate Dehydrogenase Complex	LPD	369	28.615	16.8641
Unigene17993_All	Dihydrolipoamide Dehydrogenase, E3 component of Pyruvate Dehydrogenase Complex	LPD	659	88.1245	34.9698
Unigene18201_All	Dihydrolipoamide Dehydrogenase, E3 component of Pyruvate Dehydrogenase Complex	LPD	380	27.6372	35.8111
Unigene24923_All	Dihydrolipoamide Dehydrogenase, E3 component of Pyruvate Dehydrogenase Complex	LPD	590	17.2229	16.806
Unigene27120_All	Dihydrolipoamide Dehydrogenase, E3 component of Pyruvate Dehydrogenase Complex	LPD	2386	16.036	103.205
Unigene32991_All	Dihydrolipoamide Dehydrogenase, E3 component of Pyruvate Dehydrogenase Complex	LPD	335	105.572	60.2179
Unigene33185_All	Dihydrolipoamide Dehydrogenase, E3 component of Pyruvate Dehydrogenase Complex	LPD	393	34.9566	26.7964
Unigene33720_All	Dihydrolipoamide Dehydrogenase, E3 component of Pyruvate Dehydrogenase Complex	LPD	362	31.3637	36.8362
Unigene34652_All	Dihydrolipoamide Dehydrogenase, E3 component of Pyruvate Dehydrogenase Complex	LPD	659	55.6485	53.4405
Unigene5316_All	Dihydrolipoamide Dehydrogenase, E3 component of Pyruvate Dehydrogenase Complex	LPD	549	199.258	145.983
Unigene8223_All	Dihydrolipoamide Dehydrogenase, E3 component of Pyruvate Dehydrogenase Complex	LPD	1029	150.665	114.437
Unigene8299_All	Dihydrolipoamide Dehydrogenase, E3 component of Pyruvate Dehydrogenase Complex	LPD	525	45.8472	18.1052
Unigene8945_All	Dihydrolipoamide Dehydrogenase, E3 component of Pyruvate Dehydrogenase Complex	LPD	938	16.3406	15.82
Unigene13730_All	Carboxyltransferase alpha Subunit of Heteromeric ACCase	α-CT	1754	49.4215	201.328
Unigene17337_All	Carboxyltransferase alpha Subunit of Heteromeric ACCase	α-CT	224	27.3705	119.976
Unigene17748_All	Carboxyltransferase alpha Subunit of Heteromeric ACCase	α-CT	373	0.9132	2.0167
Unigene68603_All	Carboxyltransferase alpha Subunit of Heteromeric ACCase	α-CT	390	0.4367	5.6109
Unigene7876_All	Carboxyltransferase alpha Subunit of Heteromeric ACCase	α-CT	993	1.9437	5.7847
Unigene12755_All	Carboxyltransferase beta Subunit of Heteromeric ACCase	β-CT	253	1.3463	2.9732
Unigene42661_All	Carboxyltransferase beta Subunit of Heteromeric ACCase	β-CT	2230	9.5208	15.9458
Unigene45860_All	Carboxyltransferase beta Subunit of Heteromeric ACCase	β-CT	225	2.2707	0.9118
Unigene5780_All	Carboxyltransferase beta Subunit of Heteromeric ACCase	β-CT	334	2.3795	3.2758
Unigene58127_All	Carboxyltransferase beta Subunit of Heteromeric ACCase	β-CT	422	0.1345	1.6205
Unigene59653_All	Carboxyltransferase beta Subunit of Heteromeric ACCase	β-CT	2162	1.3916	4.5547
Unigene65737_All	Biotin Carboxylase; subunit of Heteromeric ACCase	BC	254	0.2235	1.6153
Unigene69935_All	Biotin Carboxylase; subunit of Heteromeric ACCase	BC	728	0.7018	1.8787
Unigene13220_All	Biotin Carboxyl Carrier Protein; subunit of Heteromeric ACCase	BCCP	483	16.3371	79.2847
Unigene14262_All	Biotin Carboxyl Carrier Protein; subunit of Heteromeric ACCase	BCCP	1403	16.5895	37.1891
Unigene16548_All	Biotin Carboxyl Carrier Protein; subunit of Heteromeric ACCase	BCCP	912	30.1893	39.5152
Unigene29077_All	Biotin Carboxyl Carrier Protein; subunit of Heteromeric ACCase	BCCP	590	26.075	22.6012
Unigene391_All	Biotin Carboxyl Carrier Protein; subunit of Heteromeric ACCase	BCCP	1632	16.627	82.3362
Unigene59855_All	Biotin Carboxyl Carrier Protein; subunit of Heteromeric ACCase	BCCP	977	1.2202	11.8288
Unigene69935_All	Homomeric Acetyl-CoA Carboxylase	Hom-ACCase	728	0.7018	1.8787
Unigene7_All	Homomeric Acetyl-CoA Carboxylase	Hom-ACCase	7579	10.3365	26.9147
Unigene20544_All	Malonyl-CoA ACP Transacyclase	MAAT	1295	29.0198	140.04
Unigene12063_All	Acyl Carrier Protein	ACP	510	38.9587	88.7639
Unigene15014_All	Acyl Carrier Protein	ACP	972	14.0169	31.6588
Unigene15290_All	Acyl Carrier Protein	ACP	449	90.7788	38.0752
Unigene19846_All	Acyl Carrier Protein	ACP	339	59.6152	53.4558
Unigene28956_All	Acyl Carrier Protein	ACP	535	8.1704	13.8044
Unigene29600_All	Acyl Carrier Protein	ACP	318	26.4205	63.2221
Unigene31899_All	Acyl Carrier Protein	ACP	362	59.1207	17.3791
Unigene4774_All	Acyl Carrier Protein	ACP	417	0.9529	1.9679
Unigene53486_All	Acyl Carrier Protein	ACP	392	68.2089	435.244
Unigene8771_All	Acyl Carrier Protein	ACP	664	49.9288	67.3532
Unigene8864_All	Acyl Carrier Protein	ACP	750	20.4366	28.3562
Elongation
Unigene21300_All	Ketoacyl-ACP Synthase III	KAS III	1727	9.4997	18.7687
Unigene27208_All	Ketoacyl-ACP Synthase III	KAS III	1902	9.5211	17.8688
Unigene1719_All	Ketoacyl-ACP Synthase I	KAS I	325	29.8689	74.9058
Unigene19634_All	Ketoacyl-ACP Synthase I	KAS I	387	41.6595	174.227
Unigene22245_All	Ketoacyl-ACP Synthase I	KAS I	552	83.5071	191.398
Unigene27759_All	Ketoacyl-ACP Synthase I	KAS I	519	45.3928	137.952
Unigene28201_All	Ketoacyl-ACP Synthase I	KAS I	724	11.2125	86.6123
Unigene29971_All	Ketoacyl-ACP Synthase I	KAS I	247	3.6773	6.6445
Unigene3167_All	Ketoacyl-ACP Synthase I	KAS I	697	49.2753	150.109
Unigene32873_All	Ketoacyl-ACP Synthase I	KAS I	338	59.6236	249.457
Unigene33777_All	Ketoacyl-ACP Synthase I	KAS I	206	19.5658	52.4491
Unigene9906_All	Ketoacyl-ACP Synthase I	KAS I	245	35.683	135.371
Unigene13752_All	Ketoacyl-ACP Synthase II	KAS II	1680	5.1362	10.0132
Unigene29506_All	Hydroxyacyl-ACP Dehydrase	HAD	1189	25.0182	97.8873
Unigene1904_All	Ketoacyl-ACP Reductase	KAR	693	49.232	204.36
Unigene2421_All	Ketoacyl-ACP Reductase	KAR	924	39.9345	169.107
Unigene19668_All	Enoyl-ACP Reductase	EAR	980	19.2317	142.139
Unigene21598_All	Enoyl-ACP Reductase	EAR	1222	19.697	60.157
Unigene29128_All	Enoyl-ACP Reductase	EAR	1523	18.1525	34.0344
Desaturation
Unigene10483_All	Stearoyl-ACP Desaturase	SAD	301	183.507	522.528
Unigene6451_All	Stearoyl-ACP Desaturase	SAD	1138	6.884	227.443
Unigene64797_All	Stearoyl-ACP Desaturase	SAD	237	3.1139	135.612
Unigene30084_All	Oleate Desaturase	FAD6	590	156.354	4.752
Unigene39075_All	Oleate Desaturase	FAD6	605	27.4928	0.3391
Unigene15229_All	Linoleate Desaturase	FAD7	717	23.1191	1.4306
Unigene1853_All	Linoleate Desaturase	FAD7	459	38.0929	2.8307
Unigene24583_All	Linoleate Desaturase	FAD7	338	515.114	36.0124
Unigene3733_All	Linoleate Desaturase	FAD7	934	652.776	33.2397
Unigene38389_All	Linoleate Desaturase	FAD7	282	11.8771	0.2425
Unigene40087_All	Linoleate Desaturase	FAD7	459	22.7568	0
Unigene50782_All	Linoleate Desaturase	FAD7	294	23.9431	1.3956
Unigene67940_All	Linoleate Desaturase	FAD7	339	1233	43.1681
Unigene31054_All	Oleate Desaturase	FAD2	383	156.224	192.829
Unigene3863_All	Oleate Desaturase	FAD2	231	205.693	213.734
Unigene54289_All	Oleate Desaturase	FAD2	448	6.0823	0.6106
Unigene713_All	Oleate Desaturase	FAD2	1416	28.5045	15.0192
Unigene14200_All	Oleate Desaturase	FAD2	1426	16.4811	4.172
Unigene15582_All	Oleate Desaturase	FAD2	1305	28.7104	827.723
Unigene17787_All	Linoleate Desaturase	FAD3	1118	10.6631	2918.45
Unigene54197_All	Linoleate Desaturase	FAD3	442	4.1099	1148.9
Thioesterase
Unigene24779_All	Acyl-ACP Thioesterase A	FATA	992	12.8187	61.0071
Unigene8250_All	Acyl-ACP Thioesterase A	FATA	1093	20.4117	85.1504
Unigene13919_All	Acyl-ACP Thioesterase B	FATB	1393	40.1413	15.9544
Unigene14880_All	Acyl-ACP Thioesterase B	FATB	614	43.4546	16.706
Unigene16423_All	Acyl-ACP Thioesterase B	FATB	1813	15.9064	15.9925
Unigene42_All	Palmitoyl-CoA Hydrolase	PCH	1429	90.2176	21.4864
Unigene4549_All	Palmitoyl-CoA Hydrolase	PCH	517	7.3568	3.9681
Unigene7909_All	Palmitoyl-CoA Hydrolase	PCH	545	65.7263	40.5279
Acyl-CoA activation
Unigene10273_All	Long-Chain Acyl-CoA Synthetase	LACS	227	1.2504	39.7646
Unigene11295_All	Long-Chain Acyl-CoA Synthetase	LACS	393	7.9447	1.218
Unigene11351_All	Long-Chain Acyl-CoA Synthetase	LACS	882	17.3137	3.4114
Unigene11355_All	Long-Chain Acyl-CoA Synthetase	LACS	884	48.4843	18.3335
Unigene11506_All	Long-Chain Acyl-CoA Synthetase	LACS	689	23.8114	3.97
Unigene13646_All	Long-Chain Acyl-CoA Synthetase	LACS	1384	17.1864	31.227
Unigene17663_All	Long-Chain Acyl-CoA Synthetase	LACS	312	3.0931	1.3151
Unigene1869_All	Long-Chain Acyl-CoA Synthetase	LACS	1994	10.733	1.2003
Unigene18796_All	Long-Chain Acyl-CoA Synthetase	LACS	819	12.1993	10.437
Unigene18924_All	Long-Chain Acyl-CoA Synthetase	LACS	864	4.7964	6.0943
Unigene19188_All	Long-Chain Acyl-CoA Synthetase	LACS	495	46.5615	0.8289
Unigene20811_All	Long-Chain Acyl-CoA Synthetase	LACS	1258	32.2199	39.6817
Unigene21409_All	Long-Chain Acyl-CoA Synthetase	LACS	1872	86.5475	27.3971
Unigene21986_All	Long-Chain Acyl-CoA Synthetase	LACS	1240	62.3537	1.489
Unigene23453_All	Long-Chain Acyl-CoA Synthetase	LACS	604	2.4437	80.0444
Unigene23775_All	Long-Chain Acyl-CoA Synthetase	LACS	266	2.561	1.0283
Unigene24786_All	Long-Chain Acyl-CoA Synthetase	LACS	575	33.1725	50.3062
Unigene30335_All	Long-Chain Acyl-CoA Synthetase	LACS	582	7.1204	4.8174
Unigene33590_All	Long-Chain Acyl-CoA Synthetase	LACS	624	41.7575	44.1641
Unigene35124_All	Long-Chain Acyl-CoA Synthetase	LACS	205	1.1077	0
Unigene36267_All	Long-Chain Acyl-CoA Synthetase	LACS	366	1.3959	1.4947
Unigene40635_All	Long-Chain Acyl-CoA Synthetase	LACS	520	1.0917	0
Unigene52904_All	Long-Chain Acyl-CoA Synthetase	LACS	362	48.3002	0.1889
Unigene53874_All	Long-Chain Acyl-CoA Synthetase	LACS	416	3.0022	0.3288
Unigene54991_All	Long-Chain Acyl-CoA Synthetase	LACS	524	4.8751	1.1745
Unigene57688_All	Long-Chain Acyl-CoA Synthetase	LACS	291	0.7803	5.1699
Unigene6530_All	Long-Chain Acyl-CoA Synthetase	LACS	570	1.4939	45.4687
Unigene65564_All	Long-Chain Acyl-CoA Synthetase	LACS	250	0	57.1682
Unigene66019_All	Long-Chain Acyl-CoA Synthetase	LACS	261	0.6525	151.176
Unigene67528_All	Long-Chain Acyl-CoA Synthetase	LACS	314	0.1808	35.4982
Unigene67618_All	Long-Chain Acyl-CoA Synthetase	LACS	320	0	26.071
Unigene68356_All	Long-Chain Acyl-CoA Synthetase	LACS	368	1.2341	34.749
Unigene68726_All	Long-Chain Acyl-CoA Synthetase	LACS	404	0.281	4.0624
Unigene68727_All	Long-Chain Acyl-CoA Synthetase	LACS	404	0.7026	46.5479
Unigene69005_All	Long-Chain Acyl-CoA Synthetase	LACS	440	2.0643	28.2857
Unigene69969_All	Long-Chain Acyl-CoA Synthetase	LACS	749	3.7138	37.2501
Unigene7179_All	Long-Chain Acyl-CoA Synthetase	LACS	2649	2.3145	10.9712
Unigene7241_All	Long-Chain Acyl-CoA Synthetase	LACS	1315	15.7138	23.141
Unigene7689_All	Long-Chain Acyl-CoA Synthetase	LACS	1680	13.9218	1.7503
Unigene896_All	Long-Chain Acyl-CoA Synthetase	LACS	1620	22.8125	3.6724
Unigene9205_All	Long-Chain Acyl-CoA Synthetase	LACS	1496	6.7925	42.1909
Unigene15048_All	Acyl-CoA-binding protein	ACBP	1164	17.8499	15.9795
Unigene56058_All	Acyl-CoA-binding protein	ACBP	823	3.9317	0.914
Unigene64805_All	Acyl-CoA-binding protein	ACBP	237	0	3.1739
Unigene619_All	Acyl-CoA-binding protein	ACBP	1473	7.6308	16.2021
Unigene9455_All	Acyl-CoA-binding protein	ACBP	223	23.6747	32.1983
Unigene9042_All	Acyl-CoA-binding protein	ACBP	1015	46.9807	32.8778
Unigene9011_All	Acyl-CoA-binding protein	ACBP	899	43.6971	47.5411
Kennedy pathway
Unigene10633_All	NAD-dependent Glycerol-3-Phosphate Dehydrogenase	GPDH	629	1.7148	3.0441
Unigene14316_All	NAD-dependent Glycerol-3-Phosphate Dehydrogenase	GPDH	2303	9.1204	5.7901
Unigene19633_All	NAD-dependent Glycerol-3-Phosphate Dehydrogenase	GPDH	890	1.5946	3.1502
Unigene21846_All	NAD-dependent Glycerol-3-Phosphate Dehydrogenase	GPDH	1002	13.2573	106.328
Unigene275_All	NAD-dependent Glycerol-3-Phosphate Dehydrogenase	GPDH	1591	4.1747	18.267
Unigene27550_All	NAD-dependent Glycerol-3-Phosphate Dehydrogenase	GPDH	1563	73.6209	12.2503
Unigene33663_All	NAD-dependent Glycerol-3-Phosphate Dehydrogenase	GPDH	486	18.2219	157.872
Unigene3692_All	NAD-dependent Glycerol-3-Phosphate Dehydrogenase	GPDH	287	5.7362	4.7654
Unigene61707_All	NAD-dependent Glycerol-3-Phosphate Dehydrogenase	GPDH	1671	0.4416	0.0818
Unigene6472_All	NAD-dependent Glycerol-3-Phosphate Dehydrogenase	GPDH	748	210.605	24.5009
Unigene69947_All	NAD-dependent Glycerol-3-Phosphate Dehydrogenase	GPDH	734	0.464	4.4719
Unigene28283_All	Glycerol-3-Phosphate Acyltransferase	GPAT	1925	13.418	10.9768
Unigene36650_All	Glycerol-3-Phosphate Acyltransferase	GPAT	1609	7.6914	0.4675
Unigene36975_All	Glycerol-3-Phosphate Acyltransferase	GPAT	223	0.7637	0
Unigene4170_All	Glycerol-3-Phosphate Acyltransferase	GPAT	1310	18.3306	21.4023
Unigene45257_All	Glycerol-3-Phosphate Acyltransferase	GPAT	218	2.6041	0
Unigene48994_All	Glycerol-3-Phosphate Acyltransferase	GPAT	262	2.1667	0
Unigene49841_All	Glycerol-3-Phosphate Acyltransferase	GPAT	275	2.2707	0
Unigene50614_All	Glycerol-3-Phosphate Acyltransferase	GPAT	290	3.7193	0
Unigene51329_All	Glycerol-3-Phosphate Acyltransferase	GPAT	307	2.034	0
Unigene53005_All	Glycerol-3-Phosphate Acyltransferase	GPAT	367	95.1296	0
Unigene56458_All	Glycerol-3-Phosphate Acyltransferase	GPAT	1290	59.8048	0
Unigene6788_All	Glycerol-3-Phosphate Acyltransferase	GPAT	2177	137.605	17.2764
Unigene69981_All	Glycerol-3-Phosphate Acyltransferase	GPAT	758	1.3481	2.4358
Unigene738_All	Glycerol-3-Phosphate Acyltransferase	GPAT	1667	9.9438	1.3947
Unigene1378_All	1-Acylglycerol-3-Phosphate Acyltransferase	LPAAT	3152	11.0043	16.6185
Unigene15845_All	1-Acylglycerol-3-Phosphate Acyltransferase	LPAAT	1056	42.5763	40.4729
Unigene15916_All	1-Acylglycerol-3-Phosphate Acyltransferase	LPAAT	1030	9.8105	13.1455
Unigene15959_All	1-Acylglycerol-3-Phosphate Acyltransferase	LPAAT	963	21.3397	16.6164
Unigene18394_All	1-Acylglycerol-3-Phosphate Acyltransferase	LPAAT	911	3.6142	3.0025
Unigene20629_All	1-Acylglycerol-3-Phosphate Acyltransferase	LPAAT	1599	14.343	3.6351
Unigene20691_All	1-Acylglycerol-3-Phosphate Acyltransferase	LPAAT	1612	6.022	26.6406
Unigene27590_All	1-Acylglycerol-3-Phosphate Acyltransferase	LPAAT	2000	8.345	6.0519
Unigene31284_All	1-Acylglycerol-3-Phosphate Acyltransferase	LPAAT	344	1.8153	1.7891
Unigene38279_All	1-Acylglycerol-3-Phosphate Acyltransferase	LPAAT	679	2.341	1.0071
Unigene48187_All	1-Acylglycerol-3-Phosphate Acyltransferase	LPAAT	252	4.2802	0
Unigene60070_All	1-Acylglycerol-3-Phosphate Acyltransferase	LPAAT	405	2.8034	6.2473
Unigene62582_All	1-Acylglycerol-3-Phosphate Acyltransferase	LPAAT	205	0.2769	0.6672
Unigene69981_All	1-Acylglycerol-3-Phosphate Acyltransferase	LPAAT	758	1.3481	2.4358
Unigene17205_All	Phosphatidic Acid Phosphatase	PAP	293	2.325	1.4003
Unigene17870_All	Phosphatidic Acid Phosphatase	PAP	212	36.4174	18.0635
Unigene18285_All	Phosphatidic Acid Phosphatase	PAP	694	51.1243	47.001
Unigene20365_All	Phosphatidic Acid Phosphatase	PAP	1262	18.6679	7.4235
Unigene25727_All	Phosphatidic Acid Phosphatase	PAP	595	17.269	15.7453
Unigene262_All	Phosphatidic Acid Phosphatase	PAP	1045	9.724	6.2821
Unigene26270_All	Phosphatidic Acid Phosphatase	PAP	388	6.145	5.6398
Unigene280_All	Phosphatidic Acid Phosphatase	PAP	1108	12.5526	87.9475
Unigene28317_All	Phosphatidic Acid Phosphatase	PAP	704	33.545	29.1405
Unigene28432_All	Phosphatidic Acid Phosphatase	PAP	810	28.1039	5.0654
Unigene31858_All	Phosphatidic Acid Phosphatase	PAP	500	45.3012	4.65
Unigene32503_All	Phosphatidic Acid Phosphatase	PAP	548	4.558	4.4923
Unigene36613_All	Phosphatidic Acid Phosphatase	PAP	206	1.1023	0.332
Unigene37648_All	Phosphatidic Acid Phosphatase	PAP	229	2.7269	0
Unigene38094_All	Phosphatidic Acid Phosphatase	PAP	209	1.3581	1.9632
Unigene49182_All	Phosphatidic Acid Phosphatase	PAP	265	1.2853	0
Unigene49765_All	Phosphatidic Acid Phosphatase	PAP	274	8.0802	0
Unigene51800_All	Phosphatidic Acid Phosphatase	PAP	321	2.1222	1.4912
Unigene5284_All	Phosphatidic Acid Phosphatase	PAP	464	31.0758	21.8118
Unigene52964_All	Phosphatidic Acid Phosphatase	PAP	365	7.932	11.4284
Unigene53861_All	Phosphatidic Acid Phosphatase	PAP	416	35.3438	3.9452
Unigene54655_All	Phosphatidic Acid Phosphatase	PAP	485	4.799	0
Unigene58373_All	Phosphatidic Acid Phosphatase	PAP	210	1.0813	2.2794
Unigene58970_All	Phosphatidic Acid Phosphatase	PAP	309	0	0.2213
Unigene6593_All	Phosphatidic Acid Phosphatase	PAP	1569	8.9368	8.7168
Unigene13051_All	Acyl-CoA : Diacylglycerol Acyltransferase 1	DGAT1	373	12.7843	4.4
Unigene23380_All	Acyl-CoA : Diacylglycerol Acyltransferase 1	DGAT1	472	12.1475	18.1099
Unigene25447_All	Acyl-CoA : Diacylglycerol Acyltransferase 1	DGAT1	620	11.7199	4.7427
Unigene285_All	Acyl-CoA : Diacylglycerol Acyltransferase 1	DGAT1	1230	6.1845	11.0636
Unigene30542_All	Acyl-CoA : Diacylglycerol Acyltransferase 1	DGAT1	555	7.16	49.9012
Unigene7424_All	Acyl-CoA : Diacylglycerol Acyltransferase 1	DGAT1	1317	10.0864	4.2577
Unigene16415_All	Acyl-CoA : Diacylglycerol Acyltransferase 2	DGAT2	263	13.3827	38.2217
Unigene2078_All	Acyl-CoA : Diacylglycerol Acyltransferase 2	DGAT2	411	16.851	23.7926
Unigene25311_All	Acyl-CoA : Diacylglycerol Acyltransferase 2	DGAT2	520	12.227	20.6464
Unigene26730_All	Acyl-CoA : Diacylglycerol Acyltransferase 2	DGAT2	421	9.7086	98.9199
Unigene28583_All	Acyl-CoA : Diacylglycerol Acyltransferase 2	DGAT2	516	9.3514	90.5148
Unigene1161_All	Acyl-CoA : Diacylglycerol Acyltransferase 3	DGAT3	902	133.991	42.0002
Unigene5623_All	Acyl-CoA : Diacylglycerol Acyltransferase 3	DGAT3	566	120.758	37.9369
Acyl editing / alternative TAG synthesis
Unigene27291_All	Choline Kinase	CK	983	121.333	12.3131
Unigene28699_All	Choline Kinase	CK	853	46.586	1.6034
Unigene29172_All	Choline Kinase	CK	1690	12.7645	16.5495
Unigene31318_All	Choline Kinase	CK	960	14.3104	21.3697
Unigene33657_All	Choline Kinase	CK	604	4.9813	9.5102
Unigene7730_All	Choline Kinase	CK	777	113.829	11.0011
Unigene18045_All	1-Acylglycerol-3-Phosphocholine Acyltransferase	LPCAT	454	6.8772	6.6274
Unigene19211_All	1-Acylglycerol-3-Phosphocholine Acyltransferase	LPCAT	816	30.68	4.8606
Unigene54467_All	1-Acylglycerol-3-Phosphocholine Acyltransferase	LPCAT	466	20.5877	6.7503
Unigene7175_All	1-Acylglycerol-3-Phosphocholine Acyltransferase	LPCAT	1414	12.6464	9.9141
Unigene862_All	1-Acylglycerol-3-Phosphocholine Acyltransferase	LPCAT	1149	36.7092	6.9038
Unigene20636_All	membrane-bound O-acyltransferase	MBOAT	1775	10.2983	40.9143
Unigene47274_All	Choline-Phosphate Cytidylyltransferase	CCT	241	81.0304	53.3445
Unigene69837_All	Choline-Phosphate Cytidylyltransferase	CCT	671	135.026	72.4596
Unigene19586_All	Diacylglycerol Cholinephosphotransferase	DAG-CPT	1107	10.3588	16.4317
Unigene30712_All	Diacylglycerol Cholinephosphotransferase	DAG-CPT	491	123.017	47.0743
Unigene9286_All	Diacylglycerol Cholinephosphotransferase	DAG-CPT	859	81.9474	31.2062
Unigene1041_All	Phospholipid : Diacylglycerol Acyltransferase	PDAT	1967	30.7363	33.5831
Unigene14412_All	Phospholipid : Diacylglycerol Acyltransferase	PDAT	922	17.6093	8.6777
Unigene17228_All	Phospholipid : Diacylglycerol Acyltransferase	PDAT	712	23.2814	8.4518
Unigene20060_All	Phospholipid : Diacylglycerol Acyltransferase	PDAT	863	32.2323	11.8066
Unigene38808_All	Phospholipid : Diacylglycerol Acyltransferase	PDAT	236	1.4433	0
Unigene42990_All	Phospholipid : Diacylglycerol Acyltransferase	PDAT	1523	6.5975	1.3021
Unigene55105_All	Phospholipid : Diacylglycerol Acyltransferase	PDAT	542	4.0848	0.5047
Unigene55885_All	Phospholipid : Diacylglycerol Acyltransferase	PDAT	740	3.5288	0.3696
Phospholipases / TAG lipases
Unigene35642_All	Phospholipase A1	PLA1	335	2.5419	0.8165
Unigene43059_All	Phospholipase A1	PLA1	1159	3.6735	0
Unigene4766_All	Phospholipase A1	PLA1	708	10.7443	7.4371
Unigene54708_All	Phospholipase A1	PLA1	490	78.0855	0
Unigene55050_All	Phospholipase A1	PLA1	533	102.993	0.2566
Unigene14706_All	Phospholipase A2	PLA2	1867	4.3785	13.9184
Unigene1743_All	Phospholipase A2	PLA2	327	29.6862	87.4132
Unigene22365_All	Phospholipase A2	PLA2	751	208.781	71.2058
Unigene22535_All	Phospholipase A2	PLA2	3441	20.1601	19.6147
Unigene31300_All	Phospholipase A2	PLA2	1450	24.8998	32.1165
Unigene31991_All	Phospholipase A2	PLA2	521	54.2623	233.238
Unigene3325_All	Phospholipase A2	PLA2	1174	12.8623	14.795
Unigene46655_All	Phospholipase A2	PLA2	235	1.2078	0.291
Unigene47186_All	Phospholipase A2	PLA2	240	3.7846	0
Unigene68850_All	Phospholipase A2	PLA2	420	0.2703	3.7448
Unigene69321_All	Phospholipase A2	PLA2	493	0.6909	4.2999
Unigene70137_All	Phospholipase A2	PLA2	937	1.757	3.5031
Unigene11191_All	Phospholipase A2	PLA2	2754	13.9344	11.5462
Unigene11930_All	Phospholipase A2	PLA2	467	11.1835	15.8145
Unigene12593_All	Phospholipase C	PLC	557	2.7518	20.9937
Unigene15584_All	Phospholipase C	PLC	611	3.2519	3.6934
Unigene19338_All	Phospholipase C	PLC	2072	16.3839	12.3433
Unigene20519_All	Phospholipase C	PLC	1298	32.4516	41.7779
Unigene2152_All	Phospholipase C	PLC	923	62.7958	41.6374
Unigene22457_All	Phospholipase C	PLC	1362	22.3822	93.9389
Unigene25023_All	Phospholipase C	PLC	521	29.4193	38.326
Unigene25303_All	Phospholipase C	PLC	523	62.4127	45.3708
Unigene2593_All	Phospholipase C	PLC	231	31.7018	36.1157
Unigene27238_All	Phospholipase C	PLC	1409	12.2481	3.9797
Unigene33350_All	Phospholipase C	PLC	341	5.9931	50.3348
Unigene3384_All	Phospholipase C	PLC	1311	8.4871	9.8063
Unigene36350_All	Phospholipase C	PLC	1422	5.7886	0.5771
Unigene3847_All	Phospholipase C	PLC	457	2.8571	0.8978
Unigene40792_All	Phospholipase C	PLC	602	4.2435	11.7001
Unigene41320_All	Phospholipase C	PLC	1612	1.5847	0.5091
Unigene41774_All	Phospholipase C	PLC	792	6.5943	0.5181
Unigene42493_All	Phospholipase C	PLC	468	3.639	2.1918
Unigene43197_All	Phospholipase C	PLC	200	16.7467	0.3419
Unigene44273_All	Phospholipase C	PLC	209	1.9013	0.3272
Unigene46327_All	Phospholipase C	PLC	231	14.2535	0
Unigene4672_All	Phospholipase C	PLC	544	61.9861	47.7676
Unigene47853_All	Phospholipase C	PLC	248	1.3734	0
Unigene48002_All	Phospholipase C	PLC	249	1.1399	0
Unigene50589_All	Phospholipase C	PLC	290	9.9834	0.7074
Unigene54033_All	Phospholipase C	PLC	428	12.9984	0
Unigene54663_All	Phospholipase C	PLC	486	3.5042	0.2814
Unigene56094_All	Phospholipase C	PLC	840	30.0061	0.5699
Unigene56258_All	Phospholipase C	PLC	985	34.7526	0.5554
Unigene56434_All	Phospholipase C	PLC	1225	23.0781	0.2233
Unigene59185_All	Phospholipase C	PLC	446	2.673	9.9661
Unigene66775_All	Phospholipase C	PLC	283	0.8024	1.4498
Unigene67724_All	Phospholipase C	PLC	326	0	3.7758
Unigene69753_All	Phospholipase C	PLC	628	1.7175	5.4445
Unigene7315_All	Phospholipase C	PLC	1815	16.3268	39.5605
Unigene8314_All	Phospholipase C	PLC	1895	23.9955	4.4386
Unigene9116_All	Phospholipase C	PLC	992	4.4064	49.2193
Unigene1014_All	Phospholipase D	PLD	2000	20.7488	53.7149
Unigene10822_All	Phospholipase D	PLD	241	55.5906	1.7025
Unigene12023_All	Phospholipase D	PLD	988	1.7812	15.9191
Unigene13515_All	Phospholipase D	PLD	2997	193.376	165.424
Unigene18299_All	Phospholipase D	PLD	670	74.3073	102.677
Unigene2033_All	Phospholipase D	PLD	502	4.2972	4.6315
Unigene25936_All	Phospholipase D	PLD	567	58.8709	1.6885
Unigene27696_All	Phospholipase D	PLD	1170	4.5609	1.4612
Unigene27962_All	Phospholipase D	PLD	2036	17.9841	10.7478
Unigene28932_All	Phospholipase D	PLD	516	70.3004	73.9491
Unigene30453_All	Phospholipase D	PLD	549	53.1493	1.9929
Unigene33552_All	Phospholipase D	PLD	437	2.2084	1.7213
Unigene34899_All	Phospholipase D	PLD	628	3.5254	0.5445
Unigene35860_All	Phospholipase D	PLD	244	2.3266	0
Unigene36909_All	Phospholipase D	PLD	220	3.8706	0
Unigene37142_All	Phospholipase D	PLD	211	1.0762	0
Unigene37225_All	Phospholipase D	PLD	456	6.5981	0.2999
Unigene38053_All	Phospholipase D	PLD	244	1.3959	0.2803
Unigene39971_All	Phospholipase D	PLD	1262	14.5295	8.7782
Unigene40480_All	Phospholipase D	PLD	408	2.6436	1.5085
Unigene41615_All	Phospholipase D	PLD	869	12.9999	0.3148
Unigene42071_All	Phospholipase D	PLD	1010	11.0726	0.7448
Unigene4240_All	Phospholipase D	PLD	334	1.0198	2.6616
Unigene43514_All	Phospholipase D	PLD	203	0.5593	0
Unigene47554_All	Phospholipase D	PLD	244	1.6286	0
Unigene48026_All	Phospholipase D	PLD	250	0.9083	0.2735
Unigene48942_All	Phospholipase D	PLD	261	1.305	0
Unigene50_All	Phospholipase D	PLD	2084	51.2114	69.63
Unigene50703_All	Phospholipase D	PLD	292	5.0547	0
Unigene50994_All	Phospholipase D	PLD	299	49.7435	0.9148
Unigene52661_All	Phospholipase D	PLD	351	61.6204	0.3896
Unigene52905_All	Phospholipase D	PLD	362	3.1364	0.1889
Unigene54108_All	Phospholipase D	PLD	434	1.308	0
Unigene55017_All	Phospholipase D	PLD	528	1.5052	0
Unigene56521_All	Phospholipase D	PLD	1567	47.0957	0.7419
Unigene56595_All	Phospholipase D	PLD	3153	1.2423	0.5205
Unigene5691_All	Phospholipase D	PLD	647	21.0578	15.8539
Unigene60723_All	Phospholipase D	PLD	972	5.8988	4.8544
Unigene68927_All	Phospholipase D	PLD	429	7.9396	0.6376
Unigene8104_All	Phospholipase D	PLD	1653	18.6137	10.0941
Unigene8371_All	Phospholipase D	PLD	3749	27.2258	12.4217
Unigene25215_All	Monoglyceride lipase	—	356	24.876	52.4398
Unigene25974_All	Monoglyceride lipase	—	441	1.9309	14.1108
Unigene32222_All	Monoglyceride lipase	—	670	10.0827	3.4702
Unigene35035_All	Monoglyceride lipase	—	1180	10.0547	5.7952
Unigene55777_All	Monoglyceride lipase	—	699	2.3552	0.2935
Unigene56360_All	Monoglyceride lipase	—	1087	6.1103	1.0066
Unigene62005_All	Monoglyceride lipase	—	1149	1.0375	0.1785
Unigene7028_All	Monoglyceride lipase	—	1876	33.3469	13.159
Unigene9745_All	Monoglyceride lipase	—	1492	16.6652	24.7957
Unigene10779_All	Triacylglycerol lipase	—	1060	6.4802	1.9999
Unigene11440_All	Triacylglycerol lipase	—	838	4.6742	61.9365
Unigene1193_All	Triacylglycerol lipase	—	627	6.6094	44.9343
Unigene13485_All	Triacylglycerol lipase	—	875	2.8546	1.016
Unigene21181_All	Triacylglycerol lipase	—	3016	9.8065	9.931
Unigene21561_All	Triacylglycerol lipase	—	988	30.625	2.6993
Unigene21701_All	Triacylglycerol lipase	—	1897	14.2445	4.7583
Unigene23886_All	Triacylglycerol lipase	—	261	10.0052	2.62
Oil accumulation
Unigene23873_All	Oil-Body Oleosin	OBO	476	5.3668	371.079
Unigene30600_All	Oil-Body Oleosin	OBO	453	2.5063	90.2717
Unigene55818_All	Oil-Body Oleosin	OBO	715	12.5446	4193.08
Unigene67683_All	Oil-Body Oleosin	OBO	324	0.1752	207.26
Unigene68290_All	Oil-Body Oleosin	OBO	364	0	72.8918
Unigene69877_All	Oil-Body Oleosin	OBO	692	0	21.7403
Unigene69921_All	Oil-Body Oleosin	OBO	713	0.0796	13.0436
Unigene27794_All	Steroleosin	STERO	926	6.5596	1.6985
Unigene62439_All	Steroleosin	STERO	203	0	97.0164
Unigene65619_All	Steroleosin	STERO	251	0	32.6931
Unigene67001_All	Steroleosin	STERO	290	0	327.296
Unigene67072_All	Steroleosin	STERO	293	0.3875	1.4003
Unigene68710_All	Steroleosin	STERO	402	0.2824	48.3104
Unigene69834_All	Steroleosin	STERO	670	0	68.3831
